# Supplementary material for: Dual-Mode Graphene Field-Effect Transistor Biosensor with Isothermal Nucleic Acid Amplification
Source: Biosensors (Basel). 2024 Feb 8;14(2):91. doi: 10.3390/bios14020091 (PMC10886465; doi:10.3390/bios14020091)
Supplement: Supplementary file 1 [file biosensors-14-00091-s001.zip]

Archive with 1 entries (1 files):
- biosensors-2821998-supplementary.pdf
